# Supplementary material for: Metagenomics reveals contrasted responses of microbial communities to wheat straw amendment in cropland and grassland soils
Source: Sci Rep. 2025 Apr 27;15:14723. doi: 10.1038/s41598-025-98903-2 (PMC12034817; doi:10.1038/s41598-025-98903-2)
Supplement: Supplementary file 1 — Supplementary Material 1 [file 41598_2025_98903_MOESM1_ESM.xlsx]

## Sheet: Feuil1
Explanatory variable contribution to observed variance for studied microbial groups.
	Archaea		Bacteria		Fungi		Protists		Viruses
	variance	p-value	variance	p-value	variance	p-value	variance	p-value	variance	p-value
land use	47.3847	0.000999	27.1117	0.000999	39.0396	0.000999	9.26768	0.000999	18.4366	0.000999
soil temperature	1.2749	0.300699	6.65533	0.002997	3.0716	0.035964	16.4726	0.000999	4.39695	0.015984
wheat straw amendment	2.39497	0.067932	8.41699	0.000999	6.89604	0.000999	14.8867	0.000999	6.31226	0.000999
residual	48.9454	NA	57.816	NA	50.9928	NA	59.373	NA	70.8542	NA
