# Supplementary material for: Metagenomics reveals contrasted responses of microbial communities to wheat straw amendment in cropland and grassland soils
Source: Sci Rep. 2025 Apr 27;15:14723. doi: 10.1038/s41598-025-98903-2 (PMC12034817; doi:10.1038/s41598-025-98903-2)
Supplement: Supplementary file 2 — Supplementary Material 2 [file 41598_2025_98903_MOESM2_ESM.xlsx]

## Sheet: Sheet1
BIN	Domain	Group	Phylum	Class	Order	Family	Genus	cluster	trophism
228	Archaea	Archaea	Crenarchaeota	Crenarchaeota_UN	Crenarchaeota_UN	Crenarchaeota_UN	Crenarchaeota_UN	1
1474	Archaea	Archaea	Euryarchaeota	Thermoplasmata	Thermoplasmata_UN	Thermoplasmata_UN	Thermoplasmata_UN	1
1668	Archaea	Archaea	Euryarchaeota	Thermoplasmata	Thermoplasmatales	Thermoplasmatales_UN	Thermoplasmatales_UN	1
1871	Archaea	Archaea	Thaumarchaeota	Nitrososphaeria	CandidatusNitrosocaldales	CandidatusNitrosocaldaceae	CandidatusNitrosocaldus	1
1880	Archaea	Archaea	Thaumarchaeota				CandidatusNitrosotalea	1
1884	Archaea	Archaea	Thaumarchaeota				CandidatusNitrosotenuis	1
1897	Archaea	Archaea	Thaumarchaeota	Thaumarchaeota_UN	Thaumarchaeota_UN	Thaumarchaeota_UN	Thaumarchaeota_UN	1
2359	Archaea	Archaea	Thaumarchaeota		Nitrosopumilales	Nitrosopumilales_UN	Nitrosopumilales_UN	1
2431	Archaea	Archaea	Thaumarchaeota		Nitrosopumilales	Nitrosopumilaceae	Nitrosoarchaeum	1
2440	Archaea	Archaea	Thaumarchaeota		Nitrosopumilales	Nitrosopumilaceae	Nitrosopumilus	1
2455	Archaea	Archaea	Thaumarchaeota	Nitrososphaeria	Nitrososphaerales	Nitrososphaeraceae	CandidatusNitrosocosmicus	1
2458	Archaea	Archaea	Thaumarchaeota	Nitrososphaeria	Nitrososphaerales	Nitrososphaeraceae	Nitrososphaera	1
2517	Bacteria	Bacteria	Acidobacteria	Blastocatellia	Blastocatellales	Pyrinomonadaceae	Pyrinomonas	1
2528	Bacteria	Bacteria	Acidobacteria	Blastocatellia	Blastocatellia_UN	Blastocatellia_UN	Blastocatellia_UN	1
9516	Bacteria	Bacteria	Armatimonadetes	Chthonomonadetes	Chthonomonadales	Chthonomonadaceae	Chthonomonas	1
10532	Bacteria	Bacteria	Bacteroidetes	Cytophagia	Cytophagales	Hymenobacteraceae	Adhaeribacter	1	facultative predator?
12922	Bacteria	Bacteria	CandidatusEisenbacteria	CandidatusEisenbacteria_UN	CandidatusEisenbacteria_UN	CandidatusEisenbacteria_UN	CandidatusEisenbacteria_UN	1
14726	Bacteria	Bacteria	CandidatusUhrbacteria	CandidatusUhrbacteria_UN	CandidatusUhrbacteria_UN	CandidatusUhrbacteria_UN	CandidatusUhrbacteria_UN	1
15291	Bacteria	Bacteria	Chloroflexi	Anaerolineae	Anaerolineales	Anaerolineales_UN	Anaerolineales_UN	1
27770	Bacteria	Bacteria	Proteobacteria	Deltaproteobacteria	Desulfuromonadales	Geobacteraceae	Geobacteraceae_UN	1
27783	Bacteria	Bacteria	Proteobacteria	Deltaproteobacteria	Desulfuromonadales	Desulfuromonadales_UN	Desulfuromonadales_UN	1
29163	Bacteria	Bacteria	Proteobacteria	Deltaproteobacteria	Myxococcales	Archangiaceae	Hyalangium	1	facultative predator
29286	Bacteria	Bacteria	Proteobacteria	Deltaproteobacteria	Myxococcales	Polyangiaceae	Polyangiaceae_UN	1	facultative predator?
30540	Bacteria	Bacteria	Proteobacteria	Gammaproteobacteria	Nevskiales	Sinobacteraceae	Sinobacteraceae_UN	1
40718	Eukaryota	Fungi	Ascomycota	Sordariomycetes	Hypocreales		Acremonium	1	saprotroph??
41486	Eukaryota	Fungi	Ascomycota	Pezizomycetes	Pezizales	Pyronemataceae	Pyronema	1
54319	Viruses	Viruses	"Giant viruses"				Pandoravirus	1	virus
2817	Bacteria	Bacteria	Actinobacteria	Actinobacteria	Actinomycetales	Actinomycetales_UN	Actinomycetales_UN	11
3831	Bacteria	Bacteria	Actinobacteria	Actinobacteria	Corynebacteriales	Mycobacteriaceae	Mycobacterium	11
3834	Bacteria	Bacteria	Actinobacteria	Actinobacteria	Corynebacteriales	Mycobacteriaceae	Mycobacteroides	11
3918	Bacteria	Bacteria	Actinobacteria	Actinobacteria	Corynebacteriales	Mycobacteriaceae	Mycolicibacterium	11
3958	Bacteria	Bacteria	Actinobacteria	Actinobacteria	Corynebacteriales	Mycobacteriaceae	Mycobacteriaceae_UN	11
3960	Bacteria	Bacteria	Actinobacteria	Actinobacteria	Corynebacteriales	Corynebacteriales_UN	Corynebacteriales_UN	11
4515	Bacteria	Bacteria	Actinobacteria	Actinobacteria	Frankiales	Motilibacteraceae	Motilibacter	11
4516	Bacteria	Bacteria	Actinobacteria	Actinobacteria	Frankiales		Antricoccus	11
4614	Bacteria	Bacteria	Actinobacteria	Actinobacteria	Kineosporiales	Kineosporiaceae	Angustibacter	11
4618	Bacteria	Bacteria	Actinobacteria	Actinobacteria	Kineosporiales	Kineosporiaceae	Kineococcus	11
4624	Bacteria	Bacteria	Actinobacteria	Actinobacteria	Kineosporiales	Kineosporiaceae	Kineosporia	11
4628	Bacteria	Bacteria	Actinobacteria	Actinobacteria	Kineosporiales	Kineosporiaceae	Quadrisphaera	11
4643	Bacteria	Bacteria	Actinobacteria	Actinobacteria	Micrococcales	Bogoriellaceae	Georgenia	11
4869	Bacteria	Bacteria	Actinobacteria	Actinobacteria	Micrococcales	Intrasporangiaceae	Ornithinimicrobium	11
4884	Bacteria	Bacteria	Actinobacteria	Actinobacteria	Micrococcales	Intrasporangiaceae	Serinicoccus	11
4933	Bacteria	Bacteria	Actinobacteria	Actinobacteria	Micrococcales	Microbacteriaceae	Agrococcus	11
4963	Bacteria	Bacteria	Actinobacteria	Actinobacteria	Micrococcales	Microbacteriaceae	Amnibacterium	11
5019	Bacteria	Bacteria	Actinobacteria	Actinobacteria	Micrococcales	Microbacteriaceae	Cryobacterium	11
5204	Bacteria	Bacteria	Actinobacteria	Actinobacteria	Micrococcales	Microbacteriaceae	Leifsonia	11
5468	Bacteria	Bacteria	Actinobacteria	Actinobacteria	Micrococcales	Microbacteriaceae	Microbacteriaceae_UN	11
5505	Bacteria	Bacteria	Actinobacteria	Actinobacteria	Micrococcales	Microbacteriaceae	Rathayibacter	11
5885	Bacteria	Bacteria	Actinobacteria	Actinobacteria	Micrococcales	Micrococcaceae	Kocuria	11
6026	Bacteria	Bacteria	Actinobacteria	Actinobacteria	Micrococcales	Micrococcales_UN	Micrococcales_UN	11
6047	Bacteria	Bacteria	Actinobacteria	Actinobacteria	Micrococcales	Promicromonosporaceae	Isoptericola	11
6072	Bacteria	Bacteria	Actinobacteria	Actinobacteria	Micrococcales	Sanguibacteraceae	Sanguibacter	11
6158	Bacteria	Bacteria	Actinobacteria	Actinobacteria	Micromonosporales	Micromonosporaceae	Couchioplanes	11
6355	Bacteria	Bacteria	Actinobacteria	Actinobacteria	Micromonosporales	Micromonosporaceae	Pseudosporangium	11
6519	Bacteria	Bacteria	Actinobacteria	Thermoleophilia	Thermoleophilia_UN	Thermoleophilia_UN	Thermoleophilia_UN	11
6523	Bacteria	Bacteria	Actinobacteria	Actinobacteria	Nakamurellales	Nakamurellaceae	Nakamurella	11
6532	Bacteria	Bacteria	Actinobacteria	Actinobacteria	Propionibacteriales	Nocardioidaceae	Actinopolymorpha	11
6687	Bacteria	Bacteria	Actinobacteria	Actinobacteria	Propionibacteriales	Nocardioidaceae	Thermasporomyces	11
6773	Bacteria	Bacteria	Actinobacteria	Actinobacteria	Propionibacteriales	Propionibacteriaceae	Tessaracoccus	11
6921	Bacteria	Bacteria	Actinobacteria	Actinobacteria	Pseudonocardiales	Pseudonocardiaceae	Kibdelosporangium	11
6949	Bacteria	Bacteria	Actinobacteria	Actinobacteria	Pseudonocardiales	Pseudonocardiaceae	Pseudonocardiaceae_UN	11
6962	Bacteria	Bacteria	Actinobacteria	Actinobacteria	Pseudonocardiales	Pseudonocardiaceae	Pseudonocardia	11
7103	Bacteria	Bacteria	Actinobacteria	Thermoleophilia	Solirubrobacterales	Conexibacteraceae	Conexibacter	11
7107	Bacteria	Bacteria	Actinobacteria	Thermoleophilia	Solirubrobacterales	Solirubrobacterales_UN	Solirubrobacterales_UN	11
7113	Bacteria	Bacteria	Actinobacteria	Thermoleophilia	Solirubrobacterales	Patulibacteraceae	Patulibacter	11
7117	Bacteria	Bacteria	Actinobacteria	Thermoleophilia	Solirubrobacterales	Solirubrobacteraceae	Solirubrobacter	11
14413	Bacteria	Bacteria	CandidatusSaccharibacteria	CandidatusSaccharibacteria_UN	CandidatusSaccharibacteria_UN	CandidatusSaccharibacteria_UN	CandidatusSaccharibacteria_UN	11
25474	Bacteria	Bacteria	Proteobacteria	Betaproteobacteria	Burkholderiales	Burkholderiaceae	Caballeronia	11
25567	Bacteria	Bacteria	Proteobacteria	Betaproteobacteria	Burkholderiales	Burkholderiaceae	Burkholderiaceae_UN	11
25592	Bacteria	Bacteria	Proteobacteria	Betaproteobacteria	Burkholderiales	Burkholderiaceae	Paraburkholderia	11
34091	Bacteria	Bacteria	Proteobacteria	Alphaproteobacteria	Rhizobiales	Methylobacteriaceae	Methylobacterium	11
34120	Bacteria	Bacteria	Proteobacteria	Alphaproteobacteria	Rhizobiales	Methylobacteriaceae	Methylobacteriaceae_UN	11
41176	Eukaryota	Fungi	Ascomycota	Dothideomycetes	Dothideomycetes_UN	Dothideomycetes_UN	Dothideomycetes_UN	11
41520	Eukaryota	Fungi	Ascomycota	Dothideomycetes	Pleosporales	Cucurbitariaceae	Pyrenochaeta	11
41528	Eukaryota	Fungi	Ascomycota	Dothideomycetes	Pleosporales	Didymellaceae	Ascochyta	11
41572	Eukaryota	Fungi	Ascomycota	Dothideomycetes	Pleosporales	Lindgomycetaceae	Clohesyomyces	11
41581	Eukaryota	Fungi	Ascomycota	Dothideomycetes	Pleosporales	Massarinaceae	Stagonospora	11
41584	Eukaryota	Fungi	Ascomycota	Dothideomycetes	Pleosporales	Pleosporales_UN	Pleosporales_UN	11
41633	Eukaryota	Fungi	Ascomycota	Dothideomycetes	Pleosporales	Pleosporaceae	Alternaria	11	??
41643	Eukaryota	Fungi	Ascomycota	Dothideomycetes	Pleosporales	Pleosporaceae	Bipolaris	11
41657	Eukaryota	Fungi	Ascomycota	Dothideomycetes	Pleosporales	Pleosporaceae	Exserohilum	11
3415	Bacteria	Bacteria	Actinobacteria	Actinobacteria	Corynebacteriales	Corynebacteriaceae	Corynebacterium	6
4090	Bacteria	Bacteria	Actinobacteria	Actinobacteria	Corynebacteriales	Nocardiaceae	Rhodococcus	6
4520	Bacteria	Bacteria	Actinobacteria	Actinobacteria	Frankiales	Sporichthyaceae	Sporichthya	6
4545	Bacteria	Bacteria	Actinobacteria	Actinobacteria	Geodermatophilales	Geodermatophilaceae	Blastococcus	6
4567	Bacteria	Bacteria	Actinobacteria	Actinobacteria	Geodermatophilales	Geodermatophilaceae	Geodermatophilus	6
4570	Bacteria	Bacteria	Actinobacteria	Actinobacteria	Geodermatophilales	Geodermatophilaceae	Klenkia	6
4574	Bacteria	Bacteria	Actinobacteria	Actinobacteria	Geodermatophilales	Geodermatophilaceae	Modestobacter	6
4586	Bacteria	Bacteria	Actinobacteria	Actinobacteria	Geodermatophilales	Geodermatophilaceae	Geodermatophilaceae_UN	6
4824	Bacteria	Bacteria	Actinobacteria	Actinobacteria	Micrococcales	Dermacoccaceae	Luteipulveratus	6
4835	Bacteria	Bacteria	Actinobacteria	Actinobacteria	Micrococcales	Intrasporangiaceae	Arsenicicoccus	6
4839	Bacteria	Bacteria	Actinobacteria	Actinobacteria	Micrococcales	Intrasporangiaceae	Humibacillus	6
4842	Bacteria	Bacteria	Actinobacteria	Actinobacteria	Micrococcales	Intrasporangiaceae	Intrasporangium	6
4852	Bacteria	Bacteria	Actinobacteria	Actinobacteria	Micrococcales	Intrasporangiaceae	Janibacter	6
4858	Bacteria	Bacteria	Actinobacteria	Actinobacteria	Micrococcales	Intrasporangiaceae	Knoellia	6
4866	Bacteria	Bacteria	Actinobacteria	Actinobacteria	Micrococcales	Intrasporangiaceae	Intrasporangiaceae_UN	6
4891	Bacteria	Bacteria	Actinobacteria	Actinobacteria	Micrococcales	Intrasporangiaceae	Terrabacter	6
4907	Bacteria	Bacteria	Actinobacteria	Actinobacteria	Micrococcales	Intrasporangiaceae	Terracoccus	6
4912	Bacteria	Bacteria	Actinobacteria	Actinobacteria	Micrococcales	Intrasporangiaceae	Tetrasphaera	6
5460	Bacteria	Bacteria	Actinobacteria	Actinobacteria	Micrococcales	Microbacteriaceae	Mycetocola	6
6005	Bacteria	Bacteria	Actinobacteria	Actinobacteria	Micrococcales	Micrococcaceae	Sinomonas	6	copiotroph?
6159	Bacteria	Bacteria	Actinobacteria	Actinobacteria	Micromonosporales	Micromonosporaceae	Dactylosporangium	6
6554	Bacteria	Bacteria	Actinobacteria	Actinobacteria	Propionibacteriales	Nocardioidaceae	Aeromicrobium	6
6556	Bacteria	Bacteria	Actinobacteria	Actinobacteria	Propionibacteriales	Nocardioidaceae	Friedmanniella	6
6584	Bacteria	Bacteria	Actinobacteria	Actinobacteria	Propionibacteriales	Nocardioidaceae	Kribbella	6
6600	Bacteria	Bacteria	Actinobacteria	Actinobacteria	Propionibacteriales	Nocardioidaceae	Marmoricola	6
6603	Bacteria	Bacteria	Actinobacteria	Actinobacteria	Propionibacteriales	Nocardioidaceae	Mumia	6
6604	Bacteria	Bacteria	Actinobacteria	Actinobacteria	Propionibacteriales	Nocardioidaceae	Nocardioidaceae_UN	6
6606	Bacteria	Bacteria	Actinobacteria	Actinobacteria	Propionibacteriales	Nocardioidaceae	Nocardioides	6
6682	Bacteria	Bacteria	Actinobacteria	Actinobacteria	Propionibacteriales	Nocardioidaceae	Pimelobacter	6
6706	Bacteria	Bacteria	Actinobacteria	Actinobacteria	Propionibacteriales	Propionibacteriaceae	Microlunatus	6
6930	Bacteria	Bacteria	Actinobacteria	Actinobacteria	Pseudonocardiales	Pseudonocardiaceae	Lechevalieria	6
6945	Bacteria	Bacteria	Actinobacteria	Actinobacteria	Pseudonocardiales	Pseudonocardiaceae	Lentzea	6
9341	Bacteria	Bacteria	Actinobacteria	Actinobacteria	Streptosporangiales	Streptosporangiaceae	Streptosporangium	6
10303	Bacteria	Bacteria	Bacteroidetes	Chitinophagia	Chitinophagales	Chitinophagaceae	Segetibacter	6
34164	Bacteria	Bacteria	Proteobacteria	Alphaproteobacteria	Rhizobiales		Alsobacter	6
36347	Bacteria	Bacteria	Proteobacteria	Alphaproteobacteria	Rhodospirillales	Acetobacteraceae	Belnapia	6
36970	Bacteria	Bacteria	Proteobacteria	Alphaproteobacteria	Sphingomonadales	Erythrobacteraceae	Altererythrobacter	6
37031	Bacteria	Bacteria	Proteobacteria	Alphaproteobacteria	Sphingomonadales	Erythrobacteraceae	Erythrobacter	6
37580	Bacteria	Bacteria	Proteobacteria	Alphaproteobacteria	Sphingomonadales	Sphingomonadaceae	Sphingopyxis	6
41801	Eukaryota	Fungi	Ascomycota	Saccharomycetes	Saccharomycetales	Lipomycetaceae	Lipomyces	6
4511	Bacteria	Bacteria	Actinobacteria	Actinobacteria	Frankiales	Frankiaceae	Jatrophihabitans	8
4517	Bacteria	Bacteria	Actinobacteria	Actinobacteria	Frankiales	Frankiales_UN	Frankiales_UN	8
6787	Bacteria	Bacteria	Actinobacteria	Actinobacteria	Pseudonocardiales	Pseudonocardiales_UN	Pseudonocardiales_UN	8
6928	Bacteria	Bacteria	Actinobacteria	Actinobacteria	Pseudonocardiales	Pseudonocardiaceae	Kutzneria	8
10210	Bacteria	Bacteria	Bacteroidetes	Chitinophagia	Chitinophagales	Chitinophagaceae	Arachidicoccus	8	heterotroph
10253	Bacteria	Bacteria	Bacteroidetes	Chitinophagia	Chitinophagales	Chitinophagaceae	Filimonas	8	heterotroph
10262	Bacteria	Bacteria	Bacteroidetes	Chitinophagia	Chitinophagales	Chitinophagaceae	Flavipsychrobacter	8	heterotroph
10299	Bacteria	Bacteria	Bacteroidetes	Chitinophagia	Chitinophagales	Chitinophagaceae	Sediminibacterium	8	heterotroph
25102	Bacteria	Bacteria	Proteobacteria	Betaproteobacteria	Burkholderiales	Alcaligenaceae	Azohydromonas	8
26057	Bacteria	Bacteria	Proteobacteria	Betaproteobacteria	Burkholderiales	Comamonadaceae	Pelomonas	8
26136	Bacteria	Bacteria	Proteobacteria	Betaproteobacteria	Burkholderiales	Comamonadaceae	Schlegelella	8
26238	Bacteria	Bacteria	Proteobacteria	Betaproteobacteria	Burkholderiales		Aquabacterium	8
26240	Bacteria	Bacteria	Proteobacteria	Betaproteobacteria	Burkholderiales		Aquincola	8
26243	Bacteria	Bacteria	Proteobacteria	Betaproteobacteria	Burkholderiales		Ideonella	8
26249	Bacteria	Bacteria	Proteobacteria	Betaproteobacteria	Burkholderiales		Leptothrix	8
26256	Bacteria	Bacteria	Proteobacteria	Betaproteobacteria	Burkholderiales		Methylibium	8
26270	Bacteria	Bacteria	Proteobacteria	Betaproteobacteria	Burkholderiales		Mitsuaria	8
26329	Bacteria	Bacteria	Proteobacteria	Betaproteobacteria	Burkholderiales	Burkholderiales_UN	Burkholderiales_UN	8
26333	Bacteria	Bacteria	Proteobacteria	Betaproteobacteria	Burkholderiales		Paucibacter	8
26335	Bacteria	Bacteria	Proteobacteria	Betaproteobacteria	Burkholderiales		Piscinibacter	8
26347	Bacteria	Bacteria	Proteobacteria	Betaproteobacteria	Burkholderiales		Rhizobacter	8
26352	Bacteria	Bacteria	Proteobacteria	Betaproteobacteria	Burkholderiales		Roseateles	8
26361	Bacteria	Bacteria	Proteobacteria	Betaproteobacteria	Burkholderiales		Rubrivivax	8
26367	Bacteria	Bacteria	Proteobacteria	Betaproteobacteria	Burkholderiales		Sphaerotilus	8
26415	Bacteria	Bacteria	Proteobacteria	Betaproteobacteria	Burkholderiales	Oxalobacteraceae	Collimonas	8	predator
27055	Bacteria	Bacteria	Proteobacteria	Alphaproteobacteria	Caulobacterales	Caulobacteraceae	Caulobacter	8
29140	Bacteria	Bacteria	Proteobacteria	Alphaproteobacteria	Micropepsales	Micropepsaceae	Rhizomicrobium	8
33699	Bacteria	Bacteria	Proteobacteria	Alphaproteobacteria	Rhizobiales	Bradyrhizobiaceae	Bradyrhizobium	8
33709	Bacteria	Bacteria	Proteobacteria	Alphaproteobacteria	Rhizobiales	Bradyrhizobiaceae	Bradyrhizobiaceae_UN	8
36185	Bacteria	Bacteria	Proteobacteria	Betaproteobacteria	Rhodocyclales	Rhodocyclaceae	Azospira	8
36542	Bacteria	Bacteria	Proteobacteria	Alphaproteobacteria	Rhodospirillales	Rhodospirillaceae	Dongia	8
38384	Bacteria	Bacteria	Proteobacteria	Gammaproteobacteria	Xanthomonadales	Rhodanobacteraceae	Rudaea	8
39474	Bacteria	Bacteria	Verrucomicrobia	Opitutae	Opitutales	Opitutaceae	Lacunisphaera	8	heterotroph
40101	Eukaryota	Fungi	Ascomycota	Leotiomycetes	Erysiphales	Erysiphaceae	Erysiphe	8
40433	Eukaryota	Fungi	Ascomycota	Leotiomycetes	Helotiales	Helotiaceae	Glarea	8
40448	Eukaryota	Fungi	Ascomycota	Leotiomycetes	Helotiales	Hyaloscyphaceae	Hyaloscypha	8
40460	Eukaryota	Fungi	Ascomycota	Leotiomycetes	Helotiales		Cadophora	8
40470	Eukaryota	Fungi	Ascomycota	Leotiomycetes	Helotiales	Helotiales_UN	Helotiales_UN	8
40477	Eukaryota	Fungi	Ascomycota	Leotiomycetes	Helotiales		Phialocephala	8
41337	Eukaryota	Fungi	Ascomycota	Sordariomycetes	Ophiostomatales	Ophiostomataceae	Ophiostomataceae_UN	8
41362	Eukaryota	Fungi	Ascomycota	Sordariomycetes	Ophiostomatales	Ophiostomataceae	Sporothrix	8
41665	Eukaryota	Fungi	Ascomycota	Dothideomycetes	Pleosporales	Pleosporaceae	Pyrenophora	8
43437	Eukaryota	Fungi	Basidiomycota	Agaricomycetes	Russulales	Russulaceae	Russulaceae_UN	8
43447	Eukaryota	Fungi	Basidiomycota	Agaricomycetes	Russulales	Russulaceae	Russula	8	heterotroph
44720	Eukaryota	Fungi	Mucoromycota	Mucoromycetes	Mucorales	Cunninghamellaceae	Absidia	8
44760	Eukaryota	Fungi	Mucoromycota	Mucoromycetes	Mucorales	Mucoraceae	Parasitella	8
44762	Eukaryota	Fungi	Mucoromycota	Mucoromycetes	Mucorales	Mucorales_UN	Mucorales_UN	8
46479	Eukaryota	Protists	Ciliophora	Spirotrichea	Sporadotrichida	Oxytrichidae	Oxytrichidae_UN	8	obligate predator
53879	Viruses	Viruses	Viruses_UN	Viruses_UN	Viruses_UN	Viruses_UN	Viruses_UN	8	phage
4725	Bacteria	Bacteria	Actinobacteria	Actinobacteria	Micrococcales	Cellulomonadaceae	Cellulomonas	10
5442	Bacteria	Bacteria	Actinobacteria	Actinobacteria	Micrococcales	Microbacteriaceae	Microbacterium	10
12061	Bacteria	Bacteria	Bacteroidetes	Sphingobacteriia	Sphingobacteriales	Sphingobacteriaceae	Mucilaginibacter	10	heterotroph
25548	Bacteria	Bacteria	Proteobacteria	Betaproteobacteria	Burkholderiales	Burkholderiaceae	Cupriavidus	10	facultative predator
27060	Bacteria	Bacteria	Proteobacteria	Alphaproteobacteria	Caulobacterales	Caulobacteraceae	Phenylobacterium	10
27082	Bacteria	Bacteria	Proteobacteria	Alphaproteobacteria	Caulobacterales	Caulobacterales_UN	Caulobacterales_UN	10
33742	Bacteria	Bacteria	Proteobacteria	Alphaproteobacteria	Rhizobiales	Bradyrhizobiaceae	Tardiphaga	10
33917	Bacteria	Bacteria	Proteobacteria	Alphaproteobacteria	Rhizobiales	Hyphomicrobiaceae	Devosia	10
34665	Bacteria	Bacteria	Proteobacteria	Alphaproteobacteria	Rhizobiales	Phyllobacteriaceae	Mesorhizobium	10
34849	Bacteria	Bacteria	Proteobacteria	Alphaproteobacteria	Rhizobiales	Rhizobiaceae	Neorhizobium	10
34864	Bacteria	Bacteria	Proteobacteria	Alphaproteobacteria	Rhizobiales	Rhizobiaceae	Rhizobium	10
35233	Bacteria	Bacteria	Proteobacteria	Alphaproteobacteria	Rhizobiales	Xanthobacteraceae	Labrys	10
38334	Bacteria	Bacteria	Proteobacteria	Gammaproteobacteria	Xanthomonadales	Rhodanobacteraceae	Rhodanobacteraceae_UN	10
40030	Eukaryota	Fungi	Ascomycota	Sordariomycetes	Coniochaetales	Coniochaetaceae	Coniochaeta	10
40057	Eukaryota	Fungi	Ascomycota	Sordariomycetes	Diaporthales	Diaporthaceae	Diaporthe	10
40076	Eukaryota	Fungi	Ascomycota	Sordariomycetes	Diaporthales	Schizoparmaceae	Coniella	10
40079	Eukaryota	Fungi	Ascomycota	Sordariomycetes	Diaporthales	Valsaceae	Cytospora	10
40085	Eukaryota	Fungi	Ascomycota	Sordariomycetes	Diaporthales	Valsaceae	Valsa	10
40397	Eukaryota	Fungi	Ascomycota	Sordariomycetes	Glomerellales	Glomerellaceae	Colletotrichum	10
40552	Eukaryota	Fungi	Ascomycota	Sordariomycetes	Hypocreales	Clavicipitaceae	Claviceps	10
40734	Eukaryota	Fungi	Ascomycota	Sordariomycetes	Hypocreales	Hypocreales_UN	Hypocreales_UN	10
40896	Eukaryota	Fungi	Ascomycota	Sordariomycetes	Hypocreales	Ophiocordycipitaceae	Hirsutella	10
41077	Eukaryota	Fungi	Ascomycota	Sordariomycetes	Magnaporthales	Magnaporthaceae	Magnaporthe	10
41080	Eukaryota	Fungi	Ascomycota	Sordariomycetes	Magnaporthales	Magnaporthaceae	Magnaporthiopsis	10
41082	Eukaryota	Fungi	Ascomycota	Sordariomycetes	Magnaporthales	Magnaporthaceae	Magnaporthaceae_UN	10
41129	Eukaryota	Fungi	Ascomycota	Sordariomycetes	Microascales	Microascaceae	Lomentospora	10
41136	Eukaryota	Fungi	Ascomycota	Sordariomycetes	Microascales	Microascaceae	Scedosporium	10
41234	Eukaryota	Fungi	Ascomycota	Ascomycota_UN	Ascomycota_UN	Ascomycota_UN	Ascomycota_UN	10
41248	Eukaryota	Fungi	Ascomycota	Sordariomycetes	Sordariomycetes_UN	Sordariomycetes_UN	Sordariomycetes_UN	10
41325	Eukaryota	Fungi	Ascomycota	Sordariomycetes	Ophiostomatales	Ophiostomataceae	Grosmannia	10
41348	Eukaryota	Fungi	Ascomycota	Sordariomycetes	Ophiostomatales	Ophiostomataceae	Ophiostoma	10
41537	Eukaryota	Fungi	Ascomycota	Dothideomycetes	Pleosporales	Didymellaceae	Epicoccum	10
42194	Eukaryota	Fungi	Ascomycota	Sordariomycetes	Togniniales	Togniniaceae	Phaeoacremonium	10
42244	Eukaryota	Fungi	Ascomycota	Sordariomycetes	Xylariales	Diatrypaceae	Eutypa	10
42256	Eukaryota	Fungi	Ascomycota	Sordariomycetes	Xylariales	Hypoxylaceae	Hypoxylon	10
42267	Eukaryota	Fungi	Ascomycota	Sordariomycetes	Xylariales	Pseudomassariaceae	Pseudomassariella	10
49907	Viruses	Viruses	Uroviricota	Caudoviricetes	Caudovirales (abolished)	Siphoviridae (abolished)	Siphoviridae_UN	10	phage
4874	Bacteria	Bacteria	Actinobacteria	Actinobacteria	Micrococcales	Intrasporangiaceae	Phycicoccus	7
9442	Bacteria	Bacteria	Actinobacteria	Thermoleophilia	Thermoleophilales	Thermoleophilaceae	Thermoleophilum	7
10250	Bacteria	Bacteria	Bacteroidetes	Chitinophagia	Chitinophagales	Chitinophagaceae	Cnuella	7
10263	Bacteria	Bacteria	Bacteroidetes	Chitinophagia	Chitinophagales	Chitinophagaceae	Flavisolibacter	7	heterotroph
10580	Bacteria	Bacteria	Bacteroidetes	Cytophagia	Cytophagales	Hymenobacteraceae	Hymenobacter	7	facultative predator?
17903	Bacteria	Bacteria	Firmicutes	Bacilli	Bacillales	Bacillales_UN	Bacillales_UN	7
17974	Bacteria	Bacteria	Firmicutes	Bacilli	Bacillales	Paenibacillaceae	Paenibacillus	7	heterotroph, copiotroph? Mycophagous? Eats Fusarium, Phytophthora, Laccaria?
28063	Bacteria	Bacteria	Proteobacteria	Gammaproteobacteria	Enterobacterales	Enterobacteriaceae	Enterobacter	7	heterotrophic
28280	Bacteria	Bacteria	Proteobacteria	Gammaproteobacteria	Enterobacterales	Enterobacteriaceae	Enterobacteriaceae_UN	7
28401	Bacteria	Bacteria	Proteobacteria	Gammaproteobacteria	Enterobacterales	Erwiniaceae	Pantoea	7	heterotroph
28607	Bacteria	Bacteria	Proteobacteria	Gammaproteobacteria	Enterobacterales	Enterobacterales_UN	Enterobacterales_UN	7
28715	Bacteria	Bacteria	Proteobacteria	Gammaproteobacteria	Enterobacterales	Yersiniaceae	Serratia	7	heterotroph
31804	Bacteria	Bacteria	Proteobacteria	Gammaproteobacteria	Pseudomonadales	Moraxellaceae	Acinetobacter	7	heterotrophic
34107	Bacteria	Bacteria	Proteobacteria	Alphaproteobacteria	Rhizobiales	Methylobacteriaceae	Microvirga	7	rhizobium?
35215	Bacteria	Bacteria	Proteobacteria	Alphaproteobacteria	Rhizobiales	Salinarimonadaceae	Salinarimonas	7
35967	Bacteria	Bacteria	Proteobacteria	Alphaproteobacteria	Rhodobacterales	Rhodobacteraceae	Rubellimicrobium	7	heterotrophic, a related strain is aerobic anoxygenic phototrophs?
36623	Bacteria	Bacteria	Proteobacteria	Alphaproteobacteria	Rhodospirillales	Rhodospirillaceae	Skermanella	7
41478	Eukaryota	Fungi	Ascomycota	Pezizomycetes	Pezizales	Pezizaceae	Terfezia	7
42272	Eukaryota	Fungi	Ascomycota	Sordariomycetes	Xylariales	Sporocadaceae	Pestalotiopsis	7	heterotroph
42289	Eukaryota	Fungi	Ascomycota	Sordariomycetes	Xylariales	Xylariaceae	Rosellinia	7
4960	Bacteria	Bacteria	Actinobacteria	Actinobacteria	Micrococcales	Microbacteriaceae	Agromyces	5	facultative predator
6059	Bacteria	Bacteria	Actinobacteria	Actinobacteria	Micrococcales	Promicromonosporaceae	Promicromonospora	5
10248	Bacteria	Bacteria	Bacteroidetes	Chitinophagia	Chitinophagales	Chitinophagaceae	Chitinophaga	5	heterotroph
10292	Bacteria	Bacteria	Bacteroidetes	Chitinophagia	Chitinophagales	Chitinophagaceae	Niastella	5	heterotroph
10297	Bacteria	Bacteria	Bacteroidetes	Chitinophagia	Chitinophagales	Chitinophagaceae	Pseudoflavitalea	5	heterotroph
10307	Bacteria	Bacteria	Bacteroidetes	Chitinophagia	Chitinophagales	Chitinophagaceae	Taibaiella	5	heterotroph
10418	Bacteria	Bacteria	Bacteroidetes	Cytophagia	Cytophagales	Cytophagaceae	Dyadobacter	5	facultative predator?
10985	Bacteria	Bacteria	Bacteroidetes	Flavobacteriia	Flavobacteriales	Flavobacteriaceae	Chryseobacterium	5	saprotroph (but no cellulose)
12075	Bacteria	Bacteria	Bacteroidetes	Sphingobacteriia	Sphingobacteriales	Sphingobacteriaceae	Pedobacter	5	heterotroph
12157	Bacteria	Bacteria	Bacteroidetes	Sphingobacteriia	Sphingobacteriales	Sphingobacteriaceae	Sphingobacterium	5	heterotroph
25081	Bacteria	Bacteria	Proteobacteria	Betaproteobacteria	Burkholderiales	Alcaligenaceae	Achromobacter	5
30603	Bacteria	Bacteria	Proteobacteria	Betaproteobacteria	Nitrosomonadales	Methylophilaceae	Methylobacillus	5
30621	Bacteria	Bacteria	Proteobacteria	Betaproteobacteria	Nitrosomonadales	Methylophilaceae	Methylotenera	5	heterotroph
30643	Bacteria	Bacteria	Proteobacteria	Betaproteobacteria	Nitrosomonadales	Methylophilaceae	Methylophilaceae_UN	5
34687	Bacteria	Bacteria	Proteobacteria	Alphaproteobacteria	Rhizobiales	Phyllobacteriaceae	Phyllobacterium	5
34827	Bacteria	Bacteria	Proteobacteria	Alphaproteobacteria	Rhizobiales	Rhizobiaceae	Ensifer	5	facultative predator
36552	Bacteria	Bacteria	Proteobacteria	Alphaproteobacteria	Rhodospirillales	Rhodospirillaceae	Inquilinus	5
38330	Bacteria	Bacteria	Proteobacteria	Gammaproteobacteria	Xanthomonadales	Rhodanobacteraceae	Luteibacter	5	heterotroph?
38397	Bacteria	Bacteria	Proteobacteria	Gammaproteobacteria	Xanthomonadales	Xanthomonadaceae	Luteimonas	5
38449	Bacteria	Bacteria	Proteobacteria	Gammaproteobacteria	Xanthomonadales	Xanthomonadaceae	Lysobacter	5	facultative predator
38452	Bacteria	Bacteria	Proteobacteria	Gammaproteobacteria	Xanthomonadales	Xanthomonadaceae	Xanthomonadaceae_UN	5
38492	Bacteria	Bacteria	Proteobacteria	Gammaproteobacteria	Xanthomonadales	Xanthomonadaceae	Pseudoxanthomonas	5
38495	Bacteria	Bacteria	Proteobacteria	Gammaproteobacteria	Xanthomonadales	Xanthomonadaceae	Stenotrophomonas	5	predator
38575	Bacteria	Bacteria	Proteobacteria	Gammaproteobacteria	Xanthomonadales	Xanthomonadaceae	Thermomonas	5
40074	Eukaryota	Fungi	Ascomycota	Sordariomycetes	Diaporthales	Diaporthales_UN	Diaporthales_UN	5
40852	Eukaryota	Fungi	Ascomycota	Sordariomycetes	Hypocreales	Nectriaceae	Fusarium	5	saprotrophic?
40875	Eukaryota	Fungi	Ascomycota	Sordariomycetes	Hypocreales	Nectriaceae	Neonectria	5
40954	Eukaryota	Fungi	Ascomycota	Sordariomycetes	Hypocreales	Stachybotryaceae	Stachybotrys	5
42067	Eukaryota	Fungi	Ascomycota	Sordariomycetes	Sordariales	Chaetomiaceae	Chaetomium	5	saprotroph
42103	Eukaryota	Fungi	Ascomycota	Sordariomycetes	Sordariales	Chaetomiaceae	Chaetomiaceae_UN	5	saprotroph
42109	Eukaryota	Fungi	Ascomycota	Sordariomycetes	Sordariales	Chaetomiaceae	Thermothelomyces	5	heterotroph
42116	Eukaryota	Fungi	Ascomycota	Sordariomycetes	Sordariales	Chaetomiaceae	Thielavia	5
42130	Eukaryota	Fungi	Ascomycota	Sordariomycetes	Sordariales	Lasiosphaeriaceae	Podospora	5
42139	Eukaryota	Fungi	Ascomycota	Sordariomycetes	Sordariales		Madurella	5
42141	Eukaryota	Fungi	Ascomycota	Sordariomycetes	Sordariales	Sordariales_UN	Sordariales_UN	5
42146	Eukaryota	Fungi	Ascomycota	Sordariomycetes	Sordariales	Sordariaceae	Sordariaceae_UN	5
42147	Eukaryota	Fungi	Ascomycota	Sordariomycetes	Sordariales	Sordariaceae	Neurospora	5
42171	Eukaryota	Fungi	Ascomycota	Sordariomycetes	Sordariales	Sordariaceae	Sordaria	5
42262	Eukaryota	Fungi	Ascomycota	Sordariomycetes	Xylariales	Microdochiaceae	Microdochium	5
44750	Eukaryota	Fungi	Mucoromycota	Mucoromycetes	Mucorales	Mucoraceae	Mucor	5	??
44774	Eukaryota	Fungi	Mucoromycota	Mucoromycetes	Mucorales	Rhizopodaceae	Rhizopus	5	saprotroph?? Pathogen? May have Burkholderia symbionts?
45600	Eukaryota	Protists	Discosea		Longamoebia	Acanthamoebidae	Acanthamoeba	5	predator
47326	Eukaryota	Fungi	Zoopagomycota	Zoopagomycetes	Zoopagales	Piptocephalidaceae	Syncephalis	5	parasitic
47327	Eukaryota	Fungi	Zoopagomycota	Zoopagomycetes	Zoopagales	Sigmoideomycetaceae	Thamnocephalis	5	parasitic
5826	Bacteria	Bacteria	Actinobacteria	Actinobacteria	Micrococcales	Micrococcaceae	Arthrobacter	9	copiotroph?
5917	Bacteria	Bacteria	Actinobacteria	Actinobacteria	Micrococcales	Micrococcaceae	Micrococcaceae_UN	9	copiotroph?
5945	Bacteria	Bacteria	Actinobacteria	Actinobacteria	Micrococcales	Micrococcaceae	Pseudarthrobacter	9	copiotroph?
17463	Bacteria	Bacteria	Firmicutes	Bacilli	Bacillales	Bacillaceae	Bacillus	9	heterotroph, saprotroph, mycophagous? eats Fusarium?
21470	Bacteria	Bacteria	Firmicutes	Bacilli	Bacilli_UN	Bacilli_UN	Bacilli_UN	9
25831	Bacteria	Bacteria	Proteobacteria	Betaproteobacteria	Burkholderiales	Comamonadaceae	Acidovorax	9
25844	Bacteria	Bacteria	Proteobacteria	Betaproteobacteria	Burkholderiales	Comamonadaceae	Caenimonas	9	?
25883	Bacteria	Bacteria	Proteobacteria	Betaproteobacteria	Burkholderiales	Comamonadaceae	Comamonas	9
25898	Bacteria	Bacteria	Proteobacteria	Betaproteobacteria	Burkholderiales	Comamonadaceae	Curvibacter	9
25959	Bacteria	Bacteria	Proteobacteria	Betaproteobacteria	Burkholderiales	Comamonadaceae	Hydrogenophaga	9	mixotroph?
25998	Bacteria	Bacteria	Proteobacteria	Betaproteobacteria	Burkholderiales	Comamonadaceae	Limnohabitans	9
26049	Bacteria	Bacteria	Proteobacteria	Betaproteobacteria	Burkholderiales	Comamonadaceae	Comamonadaceae_UN	9
26056	Bacteria	Bacteria	Proteobacteria	Betaproteobacteria	Burkholderiales	Comamonadaceae	Ottowia	9
26070	Bacteria	Bacteria	Proteobacteria	Betaproteobacteria	Burkholderiales	Comamonadaceae	Polaromonas	9
26110	Bacteria	Bacteria	Proteobacteria	Betaproteobacteria	Burkholderiales	Comamonadaceae	Pseudacidovorax	9
26115	Bacteria	Bacteria	Proteobacteria	Betaproteobacteria	Burkholderiales	Comamonadaceae	Pseudorhodoferax	9
26119	Bacteria	Bacteria	Proteobacteria	Betaproteobacteria	Burkholderiales	Comamonadaceae	Ramlibacter	9
26125	Bacteria	Bacteria	Proteobacteria	Betaproteobacteria	Burkholderiales	Comamonadaceae	Rhodoferax	9
26140	Bacteria	Bacteria	Proteobacteria	Betaproteobacteria	Burkholderiales	Comamonadaceae	Simplicispira	9
26149	Bacteria	Bacteria	Proteobacteria	Betaproteobacteria	Burkholderiales	Comamonadaceae	Variovorax	9
26227	Bacteria	Bacteria	Proteobacteria	Betaproteobacteria	Burkholderiales	Comamonadaceae	Xenophilus	9
26398	Bacteria	Bacteria	Proteobacteria	Betaproteobacteria	Burkholderiales		Xylophilus	9
26440	Bacteria	Bacteria	Proteobacteria	Betaproteobacteria	Burkholderiales	Oxalobacteraceae	Duganella	9
26471	Bacteria	Bacteria	Proteobacteria	Betaproteobacteria	Burkholderiales	Oxalobacteraceae	Herbaspirillum	9
26476	Bacteria	Bacteria	Proteobacteria	Betaproteobacteria	Burkholderiales	Oxalobacteraceae	Herminiimonas	9
26535	Bacteria	Bacteria	Proteobacteria	Betaproteobacteria	Burkholderiales	Oxalobacteraceae	Janthinobacterium	9
26587	Bacteria	Bacteria	Proteobacteria	Betaproteobacteria	Burkholderiales	Oxalobacteraceae	Massilia	9
26590	Bacteria	Bacteria	Proteobacteria	Betaproteobacteria	Burkholderiales	Oxalobacteraceae	Oxalobacteraceae_UN	9
26597	Bacteria	Bacteria	Proteobacteria	Betaproteobacteria	Burkholderiales	Oxalobacteraceae	Noviherbaspirillum	9
26610	Bacteria	Bacteria	Proteobacteria	Betaproteobacteria	Burkholderiales	Oxalobacteraceae	Undibacterium	9
31916	Bacteria	Bacteria	Proteobacteria	Gammaproteobacteria	Pseudomonadales	Pseudomonadales_UN	Pseudomonadales_UN	9
31940	Bacteria	Bacteria	Proteobacteria	Gammaproteobacteria	Pseudomonadales	Pseudomonadaceae	Pseudomonadaceae_UN	9
31944	Bacteria	Bacteria	Proteobacteria	Gammaproteobacteria	Pseudomonadales	Pseudomonadaceae	Pseudomonas	9	heterotroph, mycophagous? eats Fusarium, Candida albicans, Agaricus?
41462	Eukaryota	Fungi	Ascomycota	Pezizomycetes	Pezizales	Ascobolaceae	Ascobolus	9
44700	Eukaryota	Fungi	Mucoromycota	Mortierellomycetes	Mortierellales	Mortierellaceae	Lobosporangium	9	heterotroph
44704	Eukaryota	Fungi	Mucoromycota	Mortierellomycetes	Mortierellales	Mortierellaceae	Mortierella	9	saprotroph
44712	Eukaryota	Fungi	Mucoromycota	Mortierellomycetes	Mortierellales	Mortierellaceae	Mortierellaceae_UN	9	saprotroph
44786	Eukaryota	Fungi	Mucoromycota	Mucoromycota_UN	Mucoromycota_UN	Mucoromycota_UN	Mucoromycota_UN	9	saprotroph
44816	Eukaryota	Protists	Gyrista	Oomycetes	Albuginales	Albuginaceae	Albugo	9	heterotroph
45965	Eukaryota	Protists	Gyrista	Oomycetes	Oomycetes_UN	Oomycetes_UN	Oomycetes_UN	9
46090	Eukaryota	Protists	Gyrista	Oomycetes	Peronosporales	Peronosporaceae	Peronosporaceae_UN	9
46091	Eukaryota	Protists	Gyrista	Oomycetes	Peronosporales	Peronosporaceae	Nothophytophthora	9	heterotroph
46105	Eukaryota	Protists	Gyrista	Oomycetes	Peronosporales	Peronosporaceae	Peronospora	9	heterotroph
46119	Eukaryota	Protists	Gyrista	Oomycetes	Peronosporales	Peronosporaceae	Phytophthora	9
46203	Eukaryota	Protists	Gyrista	Oomycetes	Peronosporales	Peronosporaceae	Plasmopara	9
46341	Eukaryota	Protists	Gyrista	Oomycetes	Pythiales	Pythiaceae	Pythium	9	heterotroph
46421	Eukaryota	Protists	Gyrista	Oomycetes	Saprolegniales	Saprolegniaceae	Saprolegniaceae_UN	9
46430	Eukaryota	Protists	Gyrista	Oomycetes	Saprolegniales	Saprolegniaceae	Thraustotheca	9
47795	Viruses	Viruses	Uroviricota	Caudoviricetes	Caudovirales (abolished)	Myoviridae (abolished)	Myoviridae_UN	9	phage
48182	Viruses	Viruses	Uroviricota	Caudoviricetes	Caudovirales (abolished)	Caudovirales_UN	Caudovirales_UN	9	phage
48748	Viruses	Viruses	Uroviricota	Caudoviricetes	Caudovirales (abolished)	Siphoviridae (abolished)	Amigovirus	9	phage
50326	Viruses	Viruses	Uroviricota	Caudoviricetes	Caudovirales (abolished)	Siphoviridae (abolished)	R4virus	9	phage
50466	Viruses	Viruses	Uroviricota	Caudoviricetes	Caudovirales (abolished)	Siphoviridae (abolished)	Slashvirus	9	phage
10398	Bacteria	Bacteria	Bacteroidetes	Cytophagia	Cytophagales	Cytophagaceae	Cytophaga	4	cellulolytic + facultative predator?
10453	Bacteria	Bacteria	Bacteroidetes	Cytophagia	Cytophagales	Cytophagaceae	Cytophagaceae_UN	4	cellulolytic + facultative predator?
10492	Bacteria	Bacteria	Bacteroidetes	Cytophagia	Cytophagales	Cytophagaceae	Sporocytophaga	4	cellulolytic + facultative predator?
10620	Bacteria	Bacteria	Bacteroidetes	Cytophagia	Cytophagales		Chryseolinea	4	facultative predator?
10627	Bacteria	Bacteria	Bacteroidetes	Cytophagia	Cytophagales	Cytophagales_UN	Cytophagales_UN	4	facultative predator?
10659	Bacteria	Bacteria	Bacteroidetes	Flavobacteriia	Flavobacteriales	Crocinitomicaceae	Fluviicola	4	saprotroph (but no cellulose)
11241	Bacteria	Bacteria	Bacteroidetes	Flavobacteriia	Flavobacteriales	Flavobacteriaceae	Flavobacterium	4	saprotroph (but no cellulose)/ facultative predator?
11477	Bacteria	Bacteria	Bacteroidetes	Flavobacteriia	Flavobacteriales	Flavobacteriaceae	Flavobacteriaceae_UN	4	saprotroph (but no cellulose)
12063	Bacteria	Bacteria	Bacteroidetes	Sphingobacteriia	Sphingobacteriales	Sphingobacteriaceae	Sphingobacteriaceae_UN	4	heterotroph
12155	Bacteria	Bacteria	Bacteroidetes	Sphingobacteriia	Sphingobacteriales	Sphingobacteriaceae	Solitalea	4	heterotroph
27103	Bacteria	Bacteria	Proteobacteria	Gammaproteobacteria	Cellvibrionales	Cellvibrionaceae	Cellvibrio	4	heterotroph
38390	Bacteria	Bacteria	Proteobacteria	Gammaproteobacteria	Xanthomonadales	Xanthomonadaceae	Arenimonas	4
39377	Bacteria	Bacteria	Verrucomicrobia	Spartobacteria	Chthoniobacterales	Chthoniobacteraceae	Chthoniobacter	4	heterotroph
39464	Bacteria	Bacteria	Verrucomicrobia	Verrucomicrobiae	Verrucomicrobiae_UN	Verrucomicrobiae_UN	Verrucomicrobiae_UN	4	heterotroph
39522	Bacteria	Bacteria	Verrucomicrobia	Verrucomicrobiae	Verrucomicrobiales	Verrucomicrobiales_UN	Verrucomicrobiales_UN	4	heterotroph
39528	Bacteria	Bacteria	Verrucomicrobia	Verrucomicrobiae	Verrucomicrobiales	Verrucomicrobiaceae	Haloferula	4	heterotroph
39535	Bacteria	Bacteria	Verrucomicrobia	Verrucomicrobiae	Verrucomicrobiales	Verrucomicrobiaceae	Verrucomicrobiaceae_UN	4	heterotroph
39540	Bacteria	Bacteria	Verrucomicrobia	Verrucomicrobiae	Verrucomicrobiales	Verrucomicrobiaceae	Prosthecobacter	4	heterotroph
39544	Bacteria	Bacteria	Verrucomicrobia	Verrucomicrobiae	Verrucomicrobiales	Verrucomicrobiaceae	Roseimicrobium	4	heterotroph
39545	Bacteria	Bacteria	Verrucomicrobia	Verrucomicrobiae	Verrucomicrobiales	Verrucomicrobiaceae	Verrucomicrobium	4	heterotroph
42017	Eukaryota	Fungi	Ascomycota	Saccharomycetes	Saccharomycetales	Saccharomycodaceae	Saccharomycodes	4
46685	Eukaryota	Protists	Gyrista	Xanthophyceae	Vaucheriales	Vaucheriaceae	Vaucheria	4	photoautotroph
29176	Bacteria	Bacteria	Proteobacteria	Deltaproteobacteria	Myxococcales	Kofleriaceae	Haliangium	2	facultative predator?
29296	Bacteria	Bacteria	Proteobacteria	Deltaproteobacteria	Myxococcales	Sandaracinaceae	Sandaracinus	2	facultative predator
39554	Bacteria	Bacteria	Verrucomicrobia	Verrucomicrobiae	Verrucomicrobiales	Verrucomicrobiasubdivision3	Pedosphaera	2	heterotroph
30769	Bacteria	Bacteria	Proteobacteria	Betaproteobacteria	Nitrosomonadales	Nitrosomonadaceae	Nitrosovibrio	3
48396	Viruses	Viruses	Uroviricota	Caudoviricetes	Caudovirales (abolished)	Podoviridae (abolished)	Podoviridae_UN	3	phage
